# Supplementary material for: Bread Wheat (Triticum aestivum L.) Grain Protein Concentration Is Related to Early Post-Flowering Nitrate Uptake under Putative Control of Plant Satiety Level
Source: PLoS One. 2016 Feb 17;11(2):e0149668. doi: 10.1371/journal.pone.0149668 (PMC4757577; doi:10.1371/journal.pone.0149668)
Supplement: S1 Dataset — (XLSX) [file pone.0149668.s001.xlsx]

## Sheet: Data
Année	Genotype	Sampling_growth_stage	Pre_flowering_N_treatment	Post-flowering_N_treatment	Global_N_treatment	Replicate	Degree-days_since_flowering	Spike_number_per_square_meter	Green_leaf_area_per_square_meter	Plant_DW	Spike_DW	Grain_DW	Chaff_DW	Stem_DW	Green_laminae_DW	Senescent_laminae_DW	Root_DW	Aerial_part_DW	Vegetative_parts_DW	Plant_N_concentration	Green_laminae_N_concentration	Senescent_laminae_N_concentration	Stem_N_concentration	Root_N_concentration	Spike_N_concentration	Grain_N_concentration	Chaff_N_concentration	Plant_N_content	Spike_N_content	Grain_N_content	Chaff_N_content	Stem_N_content	Green_laminae_N_content	Senescent_laminae_N_content	Root_N_content	Grain_yield_(q/ha)	Grain_protein_concentration_(%DW)	NNI	NHI	HI	PANU	N_remobilisation	Stem_biomass_increment_since_flowering	Spike_biomass_increment_since_flowering	Grain_biomass_increment_since_flowering	Plant_biomass_increment_since_flowering	root_NO3-_concentration_(µg.gFW)	Log.Exp_TaGS2_in_root	Log.Exp_TaNR_in_root
2013	Récital	GS65	N4	LN	N4 - LN	A1	18.77	783.673	5.00114	1042.16	175.804			437.159	204.539	57.3388	167.314	874.841		2.13254	3.87503	0.592825	1.7894	1.03	2.50998			22.2244	4.41265			7.82251	7.92593	0.339918	1.72334			1.14242
2013	Récital	GS65	N4	LN	N4 - LN	A2	18.77	522.449	3.14253	717.989	100.715			282.776	131.135	63.4776	139.886	578.103		2.18113	3.39868	0.551471	2.1461	1.486	2.68679			15.6602	2.70601			6.06863	4.45684	0.35006	2.0787			0.953666
2013	Récital	GS65	N4	LN	N4 - LN	A3	18.77	783.673	4.44865	1040.46	161.567			398.759	175.935	56.0327	248.163	792.294		1.84291	3.37949	0.569077	1.73208	0.784	2.51147			19.1747	4.05772			6.90681	5.94569	0.318869	1.9456			1.01468
2013	Récital	GS65	N4	LN	N4 - LN	A4	18.77	522.449	4.82612	832.392	101.747			316.996	176.327	57.9918	179.331	653.061		2.3733	3.947	0.537376	2.24092	1.399	2.82217			19.7552	2.87147			7.10361	6.95961	0.311634	2.50884			1.13135
2013	Récital	GS65	N4	LN	N4 - LN	A5	0	391.837	3.32539	596.114	73.1429			249.208	134.008	62.1714	77.5837	518.531		2.797	4.56915	1.444	2.5486	2.088	2.29859			16.6733	1.68126			6.35132	6.12303	0.897755	1.61995			1.12314
2013	Récital	GS65	N4	LN	N4 - LN	B1	9.385			1776.85										1.26869								22.5427
2013	Récital	GS65	N4	LN	N4 - LN	B2	9.385			1236.77										1.67393								20.7026
2013	Récital	GS65	N4	LN	N4 - LN	B3	18.77			1786.38										1.22809								21.9384
2013	Récital	GS65	N4	LN	N4 - LN	C1	0	653.061																																							6.59041	1.61782	1.70588
2013	Récital	GS65	N4	LN	N4 - LN	C2	0	522.449																																							3.84674	1.65907	1.3206
2013	Récital	GS65	N4	LN	N4 - LN	C3	0	653.061																																							6.06956	1.47863	1.25529
2013	Récital	GS65	N4	HN	N4 - HN	A1	0	522.449	4.04114	934.4	222.433			343.38	183.771	36.9633	147.853	786.547		2.20799	3.8745	0.593703	1.78203	1.235	2.40373			20.6315	5.34667			6.11913	7.12023	0.219452	1.82599			1.11203
2013	Récital	GS65	N4	HN	N4 - HN	A2	0	653.061	7.88376	1117.91	93.5184			421.094	316.865	61.649	224.784	893.127		2.46488	3.98591	0.521695	2.12809	1.388	2.69712			27.5551	2.52231			8.96126	12.63	0.32162	3.12			1.34602
2013	Récital	GS65	N4	HN	N4 - HN	A3	0	783.673	6.46008	1386.71	161.567			516.963	275.331	76.5388	356.31	1030.4		1.90613	3.6074	0.564625	1.64345	0.943	2.60702			26.4326	4.21209			8.49603	9.93227	0.432157	3.36001			1.1735
2013	Récital	GS65	N4	HN	N4 - HN	A4	0	653.061	4.7279	1140.77	175.412			421.486	194.09	34.8735	314.906	825.861		1.82517	3.60445	0.507206	1.30587	1.292	2.32343			20.821	4.07558			5.50407	6.99588	0.17688	4.06859			0.964027
2013	Récital	GS65	N4	HN	N4 - HN	A5	28.155	653.061	4.31804	1029.09	161.698			417.045	206.89	56.9469	186.514	842.58		1.85061	3.57567		1.70232	0.625	2.09132			19.0445	3.38162			7.09942	7.39771	0	1.16571			1.0174
2013	Récital	GS65	N4	HN	N4 - HN	B1	18.77			1054.3										1.96226								20.6881
2013	Récital	GS65	N4	HN	N4 - HN	B2	9.385			1357.19										1.60964								21.846
2013	Récital	GS65	N4	HN	N4 - HN	B3	0			1383.58										1.57424								21.7809
2013	Récital	GS65	N4	HN	N4 - HN	C1	0	914.286																																							6.79234	2.01203	1.79461
2013	Récital	GS65	N4	HN	N4 - HN	C2	0	783.673																																							6.21452	1.96918	1.45959
2013	Récital	GS65	N4	HN	N4 - HN	C3	0	653.061																																							7.79863	1.83726	1.75198
2013	Récital	GS65	N10	LN	N10 - LN	A1	0	1044.9	13.3397	1957.22	316.865			881.241	520.49	75.7551	162.873	1794.35		2.88441	4.57252	1.28193	2.49375	2.146	1.96064			56.4545	6.2126			21.976	23.7995	0.971128	3.49526			1.97655
2013	Récital	GS65	N10	LN	N10 - LN	A2	75.08	1828.57	9.09061	1952.78	403.331			893.91	346.776	125.388	183.38	1769.4		2.41645	4.1755	0.7315	2.20892	1.897	2.124			47.188	8.56674			19.7457	14.4796	0.917211	3.47871			1.64412
2013	Récital	GS65	N10	LN	N10 - LN	A3	0	783.673	12.015	1588.64	158.824			742.661	442.776	95.7388	148.637	1440		3.02171	4.64268	1.682	2.5802	2.187	2.156			48.0041	3.42426			19.1622	20.5566	1.61033	3.25069			1.88845
2013	Récital	GS65	N10	LN	N10 - LN	A4	0	1044.9	12.0647	1848.03	276.245			851.592	450.612	120.555	149.029	1699		2.74139	4.4217	1.15692	2.39833	2.294	1.99087			50.6618	5.49967			20.424	19.9247	1.39473	3.41872			1.81776
2013	Récital	GS65	N10	LN	N10 - LN	A5	9.385	914.286	10.9221	1657.99	270.629			726.073	408.816	82.5469	169.927	1488.07		2.87774	4.72771	1.59778	2.3679	2.524	2.06351			47.7126	5.58444			17.1927	19.3277	1.31892	4.28895			1.79908
2013	Récital	GS65	N10	LN	N10 - LN	B1	65.695			1624.82										2.80955								45.6501
2013	Récital	GS65	N10	LN	N10 - LN	B2	46.925			2107.3										2.62753								55.3698
2013	Récital	GS65	N10	LN	N10 - LN	B3	28.155			1810.94										2.69273								48.7637
2013	Récital	GS65	N10	LN	N10 - LN	C1	28.155	1044.9																																							51.3558	1.32804	1.03657
2013	Récital	GS65	N10	LN	N10 - LN	C2	0	914.286																																							72.7557	0.925669	0.574659
2013	Récital	GS65	N10	LN	N10 - LN	C3	56.31	914.286																																							60.3713	1.27227	0.823578
2013	Récital	GS65	N10	HN	N10 - HN	A1	18.77	914.286	8.71493	1521.37	208.196			697.731	383.869	120.163	111.412	1409.96		2.94539	4.81144	0.95865	2.61881	2.281	2.10143			44.8103	4.37508			18.2723	18.4697	1.15195	2.54131			1.80472
2013	Récital	GS65	N10	HN	N10 - HN	A2	56.31	1044.9	9.23546	2012.34	387.527			936.359	379.298	137.796	171.363	1840.98		2.44288	4.29005	0.723986	2.20076	1.792	2.119			49.1592	8.21169			20.607	16.2721	0.997623	3.07083			1.69567
2013	Récital	GS65	N10	HN	N10 - HN	A3	18.77	783.673	12.8972	1877.68	230.531			838.531	481.959	145.894	180.767	1696.91		2.67471	4.24836	0.883115	2.40269	1.967	2.063			50.2226	4.75585			20.1473	20.4754	1.28841	3.55569			1.79682
2013	Récital	GS65	N10	HN	N10 - HN	A4	0	653.061	10.6988	1607.97	172.147			727.902	415.347	135.706	156.865	1451.1		3.04519	4.96782	1.40604	2.62097	2.454	2.031			48.9656	3.4963			19.0781	20.6337	1.90809	3.84947			1.89562
2013	Récital	GS65	N10	HN	N10 - HN	A5	56.31	1175.51	13.8523	2409.44	353.437			964.18	545.959	167.184	378.684	2030.76		2.48445	4.15471	0.547187	2.40805	1.421	2.16856			59.8613	7.66449			23.2179	22.683	0.914808	5.3811			1.89763
2013	Récital	GS65	N10	HN	N10 - HN	B1	0			1625.47										2.93042								47.6331
2013	Récital	GS65	N10	HN	N10 - HN	B2	9.385			2252.15										2.44362								55.0339
2013	Récital	GS65	N10	HN	N10 - HN	B3	9.385			2036.9										2.57309								52.4111
2013	Récital	GS65	N10	HN	N10 - HN	C1	75.08	783.673																																							46.255	1.09869	1.03604
2013	Récital	GS65	N10	HN	N10 - HN	C2	0	914.286																																							24.5723	1.13236	0.629336
2013	Récital	GS65	N10	HN	N10 - HN	C3	9.385	783.673																																							31.4326	1.19363	0.843886
2013	Renan	GS65	N4	LN	N4 - LN	A1	0	914.286	7.52196	1360.85	202.971			557.714	305.633	86.2041	208.327	1152.52		1.8491	3.59342	0.551	1.26787	1	2.24243			25.1635	4.55149			7.07107	10.9827	0.474984	2.08327			1.10277
2013	Renan	GS65	N4	LN	N4 - LN	A2	0	653.061	10.0245	1713.63	184.163			646.531	389.224	108.408	385.306	1328.33		1.62346	3.36335	0.538	1.21516	0.697	1.957			27.8202	3.60408			7.85637	13.091	0.583236	2.68558			1.10947
2013	Renan	GS65	N4	LN	N4 - LN	A3	56.31	914.286	9.80114	1746.68	259.527			764.865	327.837	124.082	270.367	1476.31		1.65845	3.69051	0.559	1.17634	0.813	1.91884			28.9678	4.9799			8.99739	12.0988	0.693616	2.19809			1.11401
2013	Renan	GS65	N4	LN	N4 - LN	A4	84.465	1044.9	8.38008	1998.37	373.551			863.347	331.755	133.224	296.49	1701.88		1.56039	3.54762	0.575	1.05837	0.776	1.92977			31.1823	7.20867			9.13738	11.7694	0.766041	2.30076			1.11022
2013	Renan	GS65	N4	LN	N4 - LN	A5	0	653.061	10.2485	1334.73	133.094			556.408	376.163	101.878	167.184	1167.54		1.98082	3.6899	0.63	1.2613	1.138	2.25115			26.4385	2.99615			7.01795	13.88	0.641829	1.90255			1.16389
2013	Renan	GS65	N4	LN	N4 - LN	B1	56.31			1904.33										1.36502								25.9945
2013	Renan	GS65	N4	LN	N4 - LN	B2	37.54			1657.47										1.57788								26.1529
2013	Renan	GS65	N4	LN	N4 - LN	B3	0			1372.73										1.6811								23.0771
2013	Renan	GS65	N4	LN	N4 - LN	C1	18.77	391.837																																							1.935	1.05883	1.35093
2013	Renan	GS65	N4	LN	N4 - LN	C2	65.695	914.286																																							0.922077	1.05029	1.37026
2013	Renan	GS65	N4	LN	N4 - LN	C3	0	261.224																																							1.18732	1.09867	1.2744
2013	Renan	GS65	N4	HN	N4 - HN	A1	0	653.061	7.48669	1248.26	153.731			523.755	293.878	108.408	168.49	1079.77		1.98329	3.84357	0.581675	1.40362	1.115	2.3421			24.7567	3.60052			7.35151	11.2954	0.630583	1.87866			1.13361
2013	Renan	GS65	N4	HN	N4 - HN	A2	37.54	914.286	9.34269	1524.9	207.02			624.327	344.816	99.2653	249.469	1275.43		1.80154	3.662	0.558	1.24341	0.888	2.08306			27.4717	4.31237			7.76295	12.6272	0.5539	2.21529			1.14041
2013	Renan	GS65	N4	HN	N4 - HN	A3	0	653.061	6.66122	1253.88	163.265			523.755	274.286	107.102	185.469	1068.41		1.93775	3.85593	0.601	1.38343	1.181	2.23			24.297	3.64082			7.24581	10.5763	0.643683	2.19039			1.10188
2013	Renan	GS65	N4	HN	N4 - HN	A4	0	522.449	6.41437	1110.2	131.918			436.245	276.898	121.469	143.673	966.531		2.3252	4.05943	0.931	1.89494	1.527	2.261			25.8145	2.98267			8.26658	11.2405	1.13088	2.19389			1.24505
2013	Renan	GS65	N4	HN	N4 - HN	A5	18.77	783.673	7.29051	1511.18	269.061			623.02	325.224	118.857	175.02	1336.16		1.96826	3.8051	0.815	1.35089	1.092	2.257			29.7441	6.07271			8.41634	12.3751	0.968686	1.91122			1.22454
2013	Renan	GS65	N4	HN	N4 - HN	B1	28.155			1883.43										1.56674								29.5084
2013	Renan	GS65	N4	HN	N4 - HN	B2	0			1469.39										1.75178								25.7404
2013	Renan	GS65	N4	HN	N4 - HN	B3	0			1788.08										1.63044								29.1536
2013	Renan	GS65	N4	HN	N4 - HN	C1	0	783.673																																							1.66733	1.69875	1.66803
2013	Renan	GS65	N4	HN	N4 - HN	C2	0	914.286																																							3.8795	1.64609	1.4617
2013	Renan	GS65	N4	HN	N4 - HN	C3	0	783.673																																							4.82957	1.5857	1.71706
2013	Renan	GS65	N10	LN	N10 - LN	A1
2013	Renan	GS65	N10	LN	N10 - LN	A2
2013	Renan	GS65	N10	LN	N10 - LN	A3
2013	Renan	GS65	N10	LN	N10 - LN	A4
2013	Renan	GS65	N10	LN	N10 - LN	A5
2013	Renan	GS65	N10	LN	N10 - LN	B1	0			2224.33										2.80446								62.3803
2013	Renan	GS65	N10	LN	N10 - LN	B2	0			2331.43										2.69447								62.8197
2013	Renan	GS65	N10	LN	N10 - LN	B3	9.385			2435.92										2.54839								62.0766
2013	Renan	GS65	N10	LN	N10 - LN	C1
2013	Renan	GS65	N10	LN	N10 - LN	C2
2013	Renan	GS65	N10	LN	N10 - LN	C3
2013	Renan	GS65	N10	HN	N10 - HN	A1	0	1175.51	12.7282	2405.88	462.367			984.816	535.51	205.061	218.122	2187.76		2.47372	4.43368	1.304	1.92945	1.654	2.26847			59.5147	10.4887			19.0015	23.7428	2.674	3.60775			1.86807
2013	Renan	GS65	N10	HN	N10 - HN	A2
2013	Renan	GS65	N10	HN	N10 - HN	A3	37.54	653.061		2003.59	317.388			788.898	267.755	373.551	256	1747.59		2.27822	4.38552	1.22402	2.11098	1.921	2.445			45.6462	7.76013			16.6535	11.7425	4.57233	4.91776			1.54263
2013	Renan	GS65	N10	HN	N10 - HN	A4	0	653.061	15.9543	1980.08	215.51			794.122	581.224	202.449	186.776	1793.31		3.04043	4.6462	1.825	2.63421	1.865	2.367			60.2029	5.10113			20.9189	27.0049	3.69469	3.48336			2.11758
2013	Renan	GS65	N10	HN	N10 - HN	A5	28.155	914.286	10.3314	2164.24	457.143			856.816	433.633	224.653	192	1972.24		2.50058	4.5332	1.459	1.98369	1.764	2.36249			54.1186	10.8			16.9966	19.6575	3.27769	3.38688			1.79613
2013	Renan	GS65	N10	HN	N10 - HN	B1	18.77			1978.78										2.19783								43.4901
2013	Renan	GS65	N10	HN	N10 - HN	B2	37.54			2825.14										2.13317								60.2652
2013	Renan	GS65	N10	HN	N10 - HN	B3	0			2567.84										2.55473								65.6013
2013	Renan	GS65	N10	HN	N10 - HN	C1	46.925	1306.12																																							16.8046	0.068389	0.468312
2013	Renan	GS65	N10	HN	N10 - HN	C2	0	1044.9																																							19.2689	0.417995	0.571095
2013	Renan	GS65	N10	HN	N10 - HN	C3	0	1044.9																																							15.1436	0.359629	0.722233
2013	Récital	GS65+250DD	N4	LN	N4 - LN	A1	262.78	653.061	4.48392	1212.08	343.51	158.041	180.245	426.971	204.278	63.6082	173.714	1038.37	1054.04	2.04833	3.33771	0.122242	1.78403	1.373	2.30824	3.043	1.664	24.7068	7.80846	4.80918	2.99928	7.61731	6.8182	0.0777561	2.3851	15.8041	17.3451		0.19465	0.130388	3.61488	1.19431	46.4849	200.75	158.041	228.283
2013	Récital	GS65+250DD	N4	LN	N4 - LN	A2	262.78	653.061	3.91184	1067.76	327.837	154.384	163.265	385.567	169.273	68.8327	116.245	951.51	913.371	2.2914	3.86637	0.349	1.94776	2.06	2.37222	3.173	1.615	24.2249	7.53533	4.89859	2.63673	7.50994	6.54473	0.240226	2.39464	15.4384	18.0861		0.202213	0.144587	3.13294	1.76566	5.08082	185.076	154.384	83.9562
2013	Récital	GS65+250DD	N4	LN	N4 - LN	A3	244.01	783.673	4.11951	1612.41	513.306	271.412	229.878	606.041	244.245	47.6735	201.143	1411.27	1341	1.73903	3.00775	0.507181	1.19821	0.95	2.19745	2.861	1.414	27.7761	11.0156	7.7651	3.25047	7.26162	7.34629	0.241791	1.91086	27.1412	16.3077		0.27956	0.168327	6.68419	1.08091	225.554	370.546	271.412	628.609
2013	Récital	GS65+250DD	N4	LN	N4 - LN	A4	253.395	783.673	4.352	1903.02	572.082	362.58	256	775.184	214.335	57.9918	283.429	1619.59	1540.44	1.51336	3.45723	0.465	0.933463	0.777	2.04195	2.611	1.236	29.7491	12.6311	9.46695	3.16416	7.23605	7.41004	0.269662	2.20224	36.258	14.8827		0.318227	0.190528	8.65716	0.809789	394.697	429.321	362.58	919.222
2013	Récital	GS65+250DD	N4	LN	N4 - LN	A5	197.085	522.449	4.26188	1530.51	445.388	193.829	241.633	642.22	209.11	70.5306	163.265	1367.25	1336.69	1.70194	3.54141	0.435383	1.1979	1.078	1.99437	2.769	1.373	25.8504	8.68473	5.36711	3.31762	7.69315	7.40545	0.307079	1.76	19.3829	15.7833		0.207622	0.126643	4.75847	0.60864	261.734	302.627	193.829	546.715
2013	Récital	GS65+250DD	N4	LN	N4 - LN	C1	234.625	914.286																																							46.5873	1.03632	0.793669
2013	Récital	GS65+250DD	N4	LN	N4 - LN	C2	234.625	783.673																																							10.5272	0.866646	0.613295
2013	Récital	GS65+250DD	N4	LN	N4 - LN	C3	244.01	653.061																																							35.234	0.949482	0.553177
2013	Récital	GS65+250DD	N4	HN	N4 - HN	A1	262.78	653.061	4.93322	1257.01	364.408	202.318	158.041	490.057	221.518	54.3347	126.694	1130.32	1054.69	2.45092	3.8652	0.528	2.2123	1.769	2.43588	3.024	1.683	30.7097	8.77793	6.11811	2.65983	10.8415	8.56213	0.286887	2.24121	20.2318	17.2368		0.199224	0.160952	9.61774	-3.49963	109.571	221.648	202.318	273.213
2013	Récital	GS65+250DD	N4	HN	N4 - HN	A2	272.165	783.673	4.0111	1517.58	582.531	348.735	227.265	583.184	177.502	43.7551	130.612	1386.97	1168.85	1.88075	3.72098	0.462	1.46581	1.543	1.91771	2.259	1.394	28.4167	11.046	7.87792	3.16808	8.54839	6.60482	0.202149	2.01535	34.8735	12.8763		0.277228	0.229796	7.32476	0.553153	202.697	439.77	348.735	533.785
2013	Récital	GS65+250DD	N4	HN	N4 - HN	A3	206.47	783.673	3.96931	1067.62	266.188	101.094	160	442.906	186.776	75.102	96.6531	970.971	966.531	2.34433	4.23455	0.698	1.99173	2.557	1.992	2.67361	1.55754	24.9212	5.19493	2.70286	2.49207	8.8215	7.90909	0.524212	2.47142	10.1094	15.2396		0.108456	0.0946905	3.82921	-1.12636	62.4196	123.427	101.094	83.8256
2013	Récital	GS65+250DD	N4	HN	N4 - HN	A4	262.78	783.673	3.79037	1295.02	446.171	253.649	179.2	498.678	172.408	54.9878	122.776	1172.24	1041.37	2.1669	3.8453	0.496	1.92394	1.649	2.13834	2.54976	1.55276	27.7712	9.24998	6.46745	2.78254	9.59425	6.62962	0.272739	2.02457	25.3649	14.5336		0.232884	0.195865	6.67922	-0.21177	118.191	303.411	253.649	311.222
2013	Récital	GS65+250DD	N4	HN	N4 - HN	A5	244.01	783.673	4.2031	1435.82	402.286	190.433	201.143	614.792	204.931	45.3224	168.49	1267.33	1245.39	2.06406	4.05503	0.461	1.57587	1.686	2.13484	2.742	1.56	29.4075	8.35949	5.22166	3.13783	9.68832	8.31001	0.208936	2.84074	19.0433	15.6294		0.177562	0.13263	8.31556	-3.09389	234.305	259.525	190.433	452.022
2013	Récital	GS65+250DD	N4	HN	N4 - HN	C1	262.78	783.673																																							39.2047	0.972851	0.867581
2013	Récital	GS65+250DD	N4	HN	N4 - HN	C2	253.395	783.673																																							14.903	1.10039	1.00564
2013	Récital	GS65+250DD	N4	HN	N4 - HN	C3	234.625	783.673																																							32.8883	1.4254	1.29064
2013	Récital	GS65+250DD	N10	LN	N10 - LN	A1	262.78	1306.12	6.82449	2504.62	729.731	375.771	335.935	1063.84	371.592	202.057	137.404	2367.22	2128.85	2.1024	4.13299	0.731265	1.76872	2.241	1.90842	2.349	1.41501	52.3113	13.5804	8.82687	4.75352	18.8163	15.3579	1.47757	3.07923	37.5771	13.3893		0.168737	0.150031	1.81745	7.00942	237.819	451.958	375.771	661.273
2013	Récital	GS65+250DD	N10	LN	N10 - LN	A2	262.78	1044.9	8.30302	2572.02	750.237	366.106	358.008	1122.61	335.543	215.118	148.506	2423.51	2205.91	2.0999	4.4345	1.15767	1.77144	2.187	1.80017	2.20908	1.3812	53.5366	13.0324	8.08757	4.94481	19.8864	14.8796	2.49037	3.24783	36.6106	12.5917		0.151066	0.142342	3.04271	5.04486	296.594	472.464	366.106	728.669
2013	Récital	GS65+250DD	N10	LN	N10 - LN	A3	244.01	1044.9	9.95527	2430.96	754.939	383.739	353.567	1021.39	353.959	162.351	138.318	2292.64	2047.22	2.1726	4.44167	1.52057	1.70037	2.195	1.88375	2.34907	1.37823	52.4811	13.8873	9.0143	4.87297	17.3674	15.7217	2.46866	3.03609	38.3739	13.3897		0.171763	0.157855	1.98721	7.02709	195.37	477.166	383.739	587.608
2013	Récital	GS65+250DD	N10	LN	N10 - LN	A4	168.93	914.286	10.786	1911.12	313.731	67.6571	234.58	862.041	425.796	182.857	126.694	1784.42	1843.46	2.54376	4.44786	1.27228	2.09476	2.612	1.90678	2.67403	1.67519	48.371	5.73883	1.80917	3.92965	18.0577	18.9388	2.32645	3.30924	6.76571	15.242		0.037402	0.0354019	-2.12286	3.93203	36.0229	35.9576	67.6571	67.7708
2013	Récital	GS65+250DD	N10	LN	N10 - LN	A5	262.78	783.673	10.7141	1982.56	480.522	251.69	221.127	778.449	384	181.551	158.041	1824.52	1730.87	2.43305	4.29386	1.43094	2.20253	2.17	1.78462	2.12584	1.39511	48.0968	8.43548	5.35053	3.08496	17.1456	16.4884	2.59788	3.42949	25.169	12.1173		0.111245	0.126952	-2.39703	7.74755	-47.569	202.749	251.69	139.216
2013	Récital	GS65+250DD	N10	LN	N10 - LN	C1	225.24	914.286																																							74.4388	0.863815	0.829518
2013	Récital	GS65+250DD	N10	LN	N10 - LN	C2	272.165	1044.9																																							32.3504	1.32282	1.27309
2013	Récital	GS65+250DD	N10	LN	N10 - LN	C3	281.55	1044.9																																							60.6683	0.873261	0.853183
2013	Récital	GS65+250DD	N10	HN	N10 - HN	A1	225.24	1175.51	9.95788	2210.09	504.947	215.641	278.857	979.592	406.988	167.053	151.51	2058.58	1994.45	2.47324	4.61625	1.59287	2.03163	2.388	1.91951	2.40635	1.54297	54.46	9.49174	5.18906	4.30267	19.9017	18.7876	2.66094	3.61806	21.5641	13.7162		0.0952821	0.0975711	3.96616	1.2229	153.574	227.174	215.641	366.742
2013	Récital	GS65+250DD	N10	HN	N10 - HN	A2	197.085	1044.9	8.15935	2476.8	636.343	284.604	332.931	1099.1	360.62	154.776	225.959	2250.84	2192.2	2.39835	4.77753	2.25876	1.87708	2.601	1.91238	2.58712	1.33557	59.0425	11.8096	7.36304	4.44653	20.631	17.2287	3.496	5.8772	28.4604	14.7466		0.124707	0.114908	8.54863	-1.1856	273.084	358.57	284.604	633.452
2013	Récital	GS65+250DD	N10	HN	N10 - HN	A3	159.545	914.286	10.21	1715.07	310.857	83.2	220.735	734.433	386.612	160.392	122.776	1592.29	1631.87	2.73463	4.57715	1.94822	2.20485	2.749	2.09481	2.596	1.91118	46.7674	6.3785	2.15987	4.21863	16.1932	17.6958	3.12479	3.3751	8.32	14.7972		0.0461833	0.0485112	-3.72648	5.88635	-91.5853	33.0841	83.2	-128.278
2013	Récital	GS65+250DD	N10	HN	N10 - HN	A4	262.78	1175.51	8.9169	2622.96	839.706	418.612	403.461	1064.75	363.624	168.098	186.776	2436.18	2204.34	2.01219	4.04326	1.04957	1.63935	1.724	1.86222	2.28892	1.41863	52.4469	15.3053	9.58171	5.72364	17.455	14.7023	1.76431	3.22001	41.8612	13.0469		0.182693	0.159596	1.95304	7.62867	238.733	561.933	418.612	779.608
2013	Récital	GS65+250DD	N10	HN	N10 - HN	A5	262.78	1175.51	8.40359	2276.18	743.184	398.498	328.751	949.943	250.122	167.053	165.878	2110.3	1877.68	2.08442	4.17999	1.18847	1.9007	1.917	1.85273	2.20752	1.42345	47.1524	13.4765	8.79691	4.6796	18.0556	10.4551	1.98537	3.17987	39.8498	12.5828		0.186563	0.175073	-3.34142	12.1383	123.925	465.411	398.498	432.832
2013	Récital	GS65+250DD	N10	HN	N10 - HN	C1	206.47	1175.51																																							61.2351	1.11145	0.800778
2013	Récital	GS65+250DD	N10	HN	N10 - HN	C2	319.09	1175.51																																							47.2678	0.915758	0.747067
2013	Récital	GS65+250DD	N10	HN	N10 - HN	C3	319.09	1306.12																																							58.9946	0.707576	0.54009
2013	Renan	GS65+250DD	N4	LN	N4 - LN	A1	150.16	1044.9	9.77437	1898.06	338.939	64.9143	265.143	857.208	334.367	232.49	135.053	1763	1833.14	1.76902	3.74398	0.921	1.21399	1.144	2.05515	2.82278	1.86576	33.3906	6.77933	1.83239	4.94694	10.4064	12.5187	2.14123	1.54501	6.49143	16.0899		0.0548774	0.0342004	6.43544	-4.60305	245.211	131.109	64.9143	417.789
2013	Renan	GS65+250DD	N4	LN	N4 - LN	A2	262.78	783.673	6.28428	1926.53	508.212	220.865	265.143	818.939	242.808	154.122	202.449	1724.08	1705.67	1.68049	3.70183	0.859	1.17039	0.93	2.08481	2.64658	1.6168	31.912	10.1322	5.84539	4.28684	9.58476	8.98835	1.32391	1.88278	22.0865	15.0855		0.183172	0.114644	4.95682	0.88856	206.942	300.382	220.865	446.263
2013	Renan	GS65+250DD	N4	LN	N4 - LN	A3	112.62	914.286	8.91141	2578.16	548.049	73.9265	461.845	1251.13	393.665	154.122	231.184	2346.97	2504.23	1.37583	3.1599	0.733	0.785026	1.144	1.72164	2.907	1.52507	35.2282	9.19252	2.14904	7.04347	9.82173	12.4394	1.12972	2.64474	7.39265	16.5699		0.0610036	0.0286742	8.27297	-6.12392	639.138	340.219	73.9265	1097.89
2013	Renan	GS65+250DD	N4	LN	N4 - LN	A4	244.01	914.286	6.54668	2031.54	507.82	176.457	311.902	855.641	264.49	171.102	232.49	1799.05	1855.09	1.62772	3.9471	0.559	1.03445	1.078	2.03111	2.763	1.60975	32.6499	9.89635	4.87551	5.02084	8.85113	10.4397	0.95646	2.50624	17.6457	15.7491		0.149327	0.0868587	5.69466	-0.819153	243.644	299.99	176.457	551.275
2013	Renan	GS65+250DD	N4	LN	N4 - LN	A5	244.01	914.286	6.97064	2351.02	585.143	216.947	344.816	1104.98	303.02	129.306	228.571	2122.45	2134.07	1.51446	3.61604	0.583	0.853682	0.958	2.09717	2.77002	1.67291	35.1119	11.778	6.00948	5.76848	9.43301	10.9573	0.753855	2.18971	21.6947	15.7891		0.171152	0.0922778	8.1567	-2.14722	492.983	377.313	216.947	870.753
2013	Renan	GS65+250DD	N4	LN	N4 - LN	C1	262.78	914.286																																							0.563256	1.73651	1.85761
2013	Renan	GS65+250DD	N4	LN	N4 - LN	C2	253.395	1175.51																																							8.66033	1.31399	1.41698
2013	Renan	GS65+250DD	N4	LN	N4 - LN	C3	253.395	653.061																																							1.66574	1.19152	1.56214
2013	Renan	GS65+250DD	N4	HN	N4 - HN	A1	253.395	914.286	7.18054	2506.84	655.673	305.241	346.122	1193.53	303.673	128	225.959	2280.88	2201.6	1.7181	4.09439	0.585	0.994334	1.159	2.34888	3.09589	1.68965	42.9672	15.2982	9.44993	5.84827	11.8677	12.4336	0.7488	2.61887	30.5241	17.6466		0.219934	0.121763	16.012	-6.56205	581.538	447.843	305.241	1026.57
2013	Renan	GS65+250DD	N4	HN	N4 - HN	A2	262.78	914.286	6.61303	1861.09	501.29	223.216	265.143	868.571	276.114	92.7347	122.384	1738.71	1637.88	2.08272	4.25562	0.651	1.52462	1.298	2.30932	2.9799	1.74504	38.4635	11.2785	6.65163	4.62685	13.2424	11.7504	0.603703	1.58854	22.3216	16.9855		0.172934	0.119938	11.5083	-4.8567	256.575	293.46	223.216	380.826
2013	Renan	GS65+250DD	N4	HN	N4 - HN	A3	225.24	1175.51	8.72242	2664.49	586.449	204.147	359.184	1152	342.204	129.306	454.531	2209.96	2460.34	1.51737	4.05089	0.566	1.07372	0.755	1.71115	2.95623	1.00418	40.037	9.64191	6.03506	3.60686	12.3692	13.8623	0.731873	3.43171	20.4147	16.8505		0.150737	0.0766176	13.0818	-7.04678	540.003	378.619	204.147	1184.22
2013	Renan	GS65+250DD	N4	HN	N4 - HN	A4	244.01	1175.51	9.74655	2391.51	521.143	175.282	334.367	948.245	363.102	79.6735	479.347	1912.16	2216.23	1.75496	4.13101	0.572	1.34358	0.502	2.1813	2.83108	1.84342	41.7284	11.1262	4.96237	6.16379	12.7404	14.9998	0.455732	2.40632	17.5282	16.1372		0.11892	0.0732933	14.7733	-9.81089	336.248	313.313	175.282	911.242
2013	Renan	GS65+250DD	N4	HN	N4 - HN	A5	253.395	1044.9	7.64722	1980.47	521.273	227.657	282.122	918.596	290.612	124.604	125.388	1855.09	1752.82	2.02016	4.27652	0.594	1.40505	1.515	2.30862	2.96255	1.78031	39.7417	11.7671	6.74446	5.02267	12.9067	12.4281	0.740148	1.89962	22.7657	16.8865		0.169708	0.114951	12.7865	-6.04203	306.599	313.443	227.657	500.206
2013	Renan	GS65+250DD	N4	HN	N4 - HN	C1	244.01	783.673																																							15.8173	1.17001	1.64536
2013	Renan	GS65+250DD	N4	HN	N4 - HN	C2	122.005	914.286																																							19.6567	1.26682	1.53416
2013	Renan	GS65+250DD	N4	HN	N4 - HN	C3	168.93	783.673																																							9.32202	1.26248	1.30197
2013	Renan	GS65+250DD	N10	LN	N10 - LN	A1	197.085	1306.12	14.0845	2938.78	608.653	166.792	424.49	1317.88	521.143	274.286	216.816	2721.96	2771.98	2.25793	4.29268	2.115	1.72459	1.231	2.10076	2.70578	1.86346	65.9923	12.4232	4.51302	7.91022	22.7279	22.371	5.80114	2.66901	16.6792	15.423		0.0683871	0.0567556	8.38075	-3.86773	461.714	245.551	166.792	800.327
2013	Renan	GS65+250DD	N10	LN	N10 - LN	A2	262.78	1044.9	11.2268	2529.7	578.351	231.837	339.592	1162.45	421.878	237.714	129.306	2400.39	2297.86	2.40349	4.49322	2.392	1.79042	1.804	2.25012	2.70303	1.94102	60.6456	12.8582	6.26661	6.59154	20.8128	18.9559	5.68613	2.33268	23.1837	15.4073		0.103332	0.091646	3.03408	3.23254	306.286	215.249	231.837	391.249
2013	Renan	GS65+250DD	N10	LN	N10 - LN	A3	225.24	914.286	10.3747	2846.56	714.449	284.865	419.265	1258.32	396.408	271.673	205.714	2640.85	2561.7	2.1928	4.52264	1.747	1.63088	1.502	2.25819	2.831	1.869	62.1864	15.9006	8.06454	7.83607	20.5217	17.9281	4.74614	3.08983	28.4865	16.1367		0.129683	0.100073	4.57484	3.48969	402.155	351.347	284.865	708.114
2013	Renan	GS65+250DD	N10	LN	N10 - LN	A4	262.78	1306.12	12.1268	3664.2	1109.03	466.678	623.02	1487.41	498.939	270.367	298.449	3365.75	3197.52	2.06338	4.33485	1.548	1.38659	1.466	2.23558	2.85265	1.77389	75.1775	24.3644	13.3127	11.0517	20.6244	21.6282	4.18529	4.37526	46.6678	16.2601		0.177083	0.127362	17.566	-4.25328	631.249	745.927	466.678	1525.75
2013	Renan	GS65+250DD	N10	LN	N10 - LN	A5	290.935	1175.51	10.5729	3604.24	1291.89	731.167	543.347	1288.23	426.318	370.939	226.873	3377.37	2873.08	2.01876	4.12127	1.323	1.53319	1.436	2.11126	2.49556	1.59761	72.4133	26.9272	18.2467	8.68054	19.7509	17.5697	4.90752	3.2579	73.1167	14.2247		0.25198	0.202863	14.8018	3.44492	432.065	928.784	731.167	1465.8
2013	Renan	GS65+250DD	N10	LN	N10 - LN	C1	75.08	522.449																																							22.3966	1.08177	0.916364
2013	Renan	GS65+250DD	N10	LN	N10 - LN	C2	272.165	1044.9																																							19.0432	1.1982	1.50315
2013	Renan	GS65+250DD	N10	LN	N10 - LN	C3	112.62	522.449																																							20.0233	0.824716	0.998931
2013	Renan	GS65+250DD	N10	HN	N10 - HN	A1	290.935	1436.73	11.8482	3912.75	1103.67	497.371	555.102	1365.16	531.592	335.673	576.653	3336.1	3415.38	2.00974	4.16185	1.118	1.81429	0.721	2.15949	2.58508	1.77786	77.5288	22.7264	12.8574	9.86894	24.7679	22.124	3.75283	4.15767	49.7371	14.7349		0.165841	0.127116	19.9173	-7.05982	508.996	740.571	497.371	1774.3
2013	Renan	GS65+250DD	N10	HN	N10 - HN	A2	197.085	1175.51	12.1145	3559.31	716.539	172.147	531.069	1406.04	562.547	386.612	487.576	3071.74	3387.17	2.00802	4.06282	1.48	1.61696	1.049	2.09965	2.939	1.82565	71.1818	14.7549	5.0594	9.69549	22.7351	22.8553	5.72186	5.11467	17.2147	16.7523		0.0710771	0.0483652	13.5702	-8.51083	549.878	353.437	172.147	1420.87
2013	Renan	GS65+250DD	N10	HN	N10 - HN	A3	272.165	1175.51	9.51092	3591.58	1076.24	504.033	553.796	1380.57	450.09	350.041	334.629	3256.95	3087.54	1.95184	4.11822	1.487	1.29858	1.064	2.31105	2.91226	1.7636	69.6746	24.4455	14.6787	9.76673	17.9278	18.5357	5.20511	3.56045	50.4033	16.5999		0.210676	0.140337	12.063	2.61574	524.408	713.143	504.033	1453.13
2013	Renan	GS65+250DD	N10	HN	N10 - HN	A4	225.24	1306.12	10.999	3961.47	1065.67	347.298	693.551	1586.55	553.796	428.408	327.053	3634.42	3614.17	2.16797	4.22437	2.326	1.40686	1.638	2.33156	2.96837	2.01257	85.3041	24.2673	10.3091	13.9582	22.3205	23.3944	9.96477	5.35713	34.7298	16.9197		0.120851	0.087669	27.6925	-17.3834	730.384	702.563	347.298	1823.02
2013	Renan	GS65+250DD	N10	HN	N10 - HN	A5	253.395	1175.51	11.9182	4368.85	1297.76	592.588	693.551	1615.02	559.543	444.082	452.441	3916.41	3776.26	1.83861	3.83684	1.217	1.16734	1.176	2.25615	2.76077	1.82624	80.0727	29.0259	16.36	12.6659	18.8528	21.4688	5.40447	5.3207	59.2588	15.7364		0.204314	0.135639	22.4612	-6.10115	758.857	934.661	592.588	2230.4
2013	Renan	GS65+250DD	N10	HN	N10 - HN	C1	281.55	1175.51																																							19.9628	1.39748	1.53225
2013	Renan	GS65+250DD	N10	HN	N10 - HN	C2	272.165	1044.9																																							16.3226	1.10137	1.36915
2013	Renan	GS65+250DD	N10	HN	N10 - HN	C3	262.78	1175.51																																							28.8547	1.16807	1.30495
2013	Récital	GS65+450DD	N4	LN	N4 - LN	A1	441.095	914.286	5.44509	1737.14	700.865	424.098	255.739	608.392	243.461	43.6245	140.8	1596.34	1313.04	1.96962	3.09214	1.534	1.27605	0.906	2.42253	2.91157	1.60806	33.6967	16.4603	12.3479	4.11242	7.76338	7.52817	0.6692	1.27565	42.4098	16.5959		0.366442	0.244135	12.6048	-0.256878	227.905	558.105	424.098	753.344
2013	Récital	GS65+450DD	N4	LN	N4 - LN	A2	478.635	783.673	3.73381	1373.26	658.286	452.571	184.163	402.286	143.673	83.5918	85.4204	1287.84	920.686	1.51522	3.337	0.983		1.786	2.07603	2.297	1.533	26.7367	13.2188	10.3956	2.82322	6.37623	4.79438	0.821708	1.52561	45.2571	13.0929		0.388812	0.329561	5.64478	4.75079	21.7992	515.525	452.571	389.458
2013	Récital	GS65+450DD	N4	LN	N4 - LN	A3	459.865	783.673	4.57953	1423.54	664.555	482.482	167.184	406.727	177.894	76.6694	97.698	1325.84	941.061	2.01274	3.491	0.687	1.734	1.863	1.96258	2.179	1.338	28.3599	12.7502	10.5133	2.23692	7.05264	6.21028	0.526719	1.82011	48.2482	12.4203		0.370709	0.33893	7.268	3.24528	26.24	521.795	482.482	439.744
2013	Récital	GS65+450DD	N4	LN	N4 - LN	A4	478.635	783.673	4.51905	2825.93	1003.1	740.702	233.796	617.796	188.865	868.702	147.461	2678.47	2085.22	1.51061	3.612	0.61	1.412	1.484	1.95954	2.228	1.109	42.1281	19.0956	16.5028	2.5928	8.72328	6.82181	5.29908	2.18832	74.0702	12.6996		0.39173	0.262109	21.0362	-4.53336	237.309	860.342	740.702	1842.13
2013	Récital	GS65+450DD	N4	LN	N4 - LN	A5	478.635	1044.9	4.72281	2646.6	1180.21	845.976	304.457	821.943	232.229	26.5143	385.698	2260.9	1800.62	1.46345	3.21791	0.54	0.859249	0.51	1.87135	2.15957	1.07049	38.1743	21.5286	18.2695	3.25917	7.06254	7.47291	0.143177	1.96706	84.5976	12.3096		0.47858	0.319647	17.0824	1.18708	441.456	1037.45	845.976	1662.8
2013	Récital	GS65+450DD	N4	LN	N4 - LN	C1	478.635	522.449																																							30.4178	1.09657	0.922871
2013	Récital	GS65+450DD	N4	LN	N4 - LN	C2	441.095	783.673																																							59.1731	1.1749	1.12954
2013	Récital	GS65+450DD	N4	LN	N4 - LN	C3	488.02	653.061																																							25.1547	1.2447	1.14877
2013	Récital	GS65+450DD	N4	HN	N4 - HN	A1	300.32	653.061	4.83853	1326.24	479.086	296.229	175.02	443.559	195.527	92.7347	115.331	1210.91	1030.01	2.1665	3.71099	0.664	1.91234	1.576	2.20444	2.701	1.364	28.5601	10.3884	8.00113	2.38728	8.48236	7.25597	0.615758	1.81761	29.6229	15.3957		0.280151	0.22336	7.46816	0.53297	63.0727	336.325	296.229	342.438
2013	Récital	GS65+450DD	N4	HN	N4 - HN	A2	469.25	783.673	4.74057	1466.51	636.865	436.114	182.465	464.718	179.722	76.2776	108.931	1357.58	1030.4	1.98697	3.74647	0.79	1.6885	1.45	1.94344	2.16982	1.39843	28.7766	12.0146	9.46291	2.55165	7.84675	6.73325	0.602593	1.57949	43.6114	12.368		0.32884	0.297382	7.68471	1.7782	84.2318	494.105	436.114	482.715
2013	Récital	GS65+450DD	N4	HN	N4 - HN	A3	403.555	783.673	6.85362	1994.32	765.78	558.629	195.918	604.735	290.743	80.4571	252.604	1741.71	1435.69	2.1881	4.14503	0.576	2.01269	1.367	2.02387	2.256	1.362	43.4104	15.2711	12.6027	2.66841	12.1714	12.0514	0.463433	3.4531	55.8629	12.8592		0.290314	0.28011	22.3185	-9.71582	224.248	623.019	558.629	1010.52
2013	Récital	GS65+450DD	N4	HN	N4 - HN	A4	384.785	783.673	4.74122	2090.06	1065.01	781.845	257.306	590.498	208.718	70.4	155.429	1934.63	1308.21	1.90458	3.94815	0.536	1.363	1.604	1.93869	2.218	1.09	39.3054	20.146	17.3413	2.80464	8.0485	8.2405	0.377344	2.49307	78.1845	12.6426		0.441195	0.374078	18.2134	-0.872116	210.011	922.252	781.845	1106.26
2013	Récital	GS65+450DD	N4	HN	N4 - HN	A5	459.865	653.061	3.98537	1433.34	676.18	559.935	186.776	426.318	169.012	58.7755	103.053	1330.29	873.404	2.10281	3.75894	0.623	1.8136	1.927	2.02661	2.287	1.246	31.5697	15.1329	12.8057	2.32722	7.73171	6.35307	0.366171	1.98583	55.9935	13.0359		0.405633	0.390651	10.4778	2.32793	45.8318	533.419	559.935	449.54
2013	Récital	GS65+450DD	N4	HN	N4 - HN	C1	422.325	783.673																																							41.8191	0.956483	0.933752
2013	Récital	GS65+450DD	N4	HN	N4 - HN	C2	431.71	914.286																																							24.7619	1.018	0.657035
2013	Récital	GS65+450DD	N4	HN	N4 - HN	C3	431.71	653.061																																							29.6982	0.97235	0.893643
2013	Récital	GS65+450DD	N10	LN	N10 - LN	A1	469.25	1044.9	9.97657	2667.76	1092.57	791.38	291.527	835.918	363.102	242.939	133.224	2534.53	1876.38	2.17988	4.00774	1.43946	2.01625	2.101	1.87185	2.08467	1.29222	57.9672	20.2648	16.4976	3.76716	16.8542	14.5522	3.49701	2.79905	79.138	11.8826		0.284603	0.296646	7.47339	9.02426	9.90041	814.798	791.38	824.408
2013	Récital	GS65+450DD	N10	LN	N10 - LN	A2	394.17	1175.51	11.0052	2561.44	865.176	578.22	270.367	958.433	438.073	182.204	117.551	2443.89	1983.22	2.34513	3.9533	2.593	1.98211	2.035	1.92294	2.21576	1.29843	59.7548	16.3225	12.812	3.51054	18.9972	17.3184	4.72455	2.39216	57.822	12.6298		0.214409	0.225741	9.26091	3.55107	132.415	587.402	578.22	718.089
2013	Récital	GS65+450DD	N10	LN	N10 - LN	A3		914.286	10.0817	2280.23	705.959	477.649	213.551	839.837	418.482	215.641	100.31	2179.92	1802.58	2.30352	3.86213	1.0585	2.12692	2.46	1.94776	2.205	1.3719	52.237	13.4619	10.5322	2.92971	17.8626	16.1623	2.28256	2.46763	47.7649	12.5685		0.201623	0.209474	1.74316	8.789	13.8188	428.186	477.649	436.881
2013	Récital	GS65+450DD	N10	LN	N10 - LN	A4	469.25	1044.9	8.15137	2791.31	1286.4	900.441	417.959	885.943	343.118	169.404	106.449	2684.87	1890.87	2.18769	3.63252	2.579	1.75459	2.268	2.0424	2.3479	1.3758	61.6835	26.8917	21.1414	5.75028	15.5447	12.4638	4.36893	2.41426	90.0441	13.383		0.342741	0.322587	11.1896	9.95184	59.9249	1008.63	900.441	947.967
2013	Récital	GS65+450DD	N10	LN	N10 - LN	A5	478.635	914.286	8.28472	2319.41	941.453	678.4	254.694	729.469	329.535	228.833	90.1224	2229.29	1641.01	2.32324	4.05807	2.59	2.14852	2.313	1.78752	2.00756	1.20718	53.7507	16.6939	13.6193	3.07461	15.6728	13.3727	5.92677	2.08453	67.84	11.4431		0.253378	0.292488	3.25689	10.3624	-96.5486	663.68	678.4	476.065
2013	Récital	GS65+450DD	N10	LN	N10 - LN	C1	497.405	1306.12																																							27.1415	0.364408	0.36929
2013	Récital	GS65+450DD	N10	LN	N10 - LN	C2	469.25	1044.9																																							23.2304	0.282437	0
2013	Récital	GS65+450DD	N10	LN	N10 - LN	C3	469.25	1175.51																																							28.0824	0.267881	0.171355
2013	Récital	GS65+450DD	N10	HN	N10 - HN	A1	403.555	1175.51	10.7281	3460.05	1404.08	942.106	404.898	1263.02	441.469	195.918	155.559	3304.49	2517.94	2.15805	4.148	2.315	1.804	2.109	1.8344	2.04	1.356	73.6227	24.7094	19.219	5.49042	22.7849	18.3122	4.53551	3.28074	94.2106	11.628		0.261047	0.272281	23.1288	-3.90985	437.002	1126.31	942.106	1616.7
2013	Récital	GS65+450DD	N10	HN	N10 - HN	A2	450.48	914.286	6.59681	2470.14	1207.77	876.278	318.694	726.204	257.698	161.698	116.767	2353.37	1593.86	2.23516	4.40353	2.326	2.0369	2.663	1.83818	1.99465	1.40852	54.978	21.9676	17.4787	4.48888	14.792	11.3478	3.76109	3.10951	87.6278	11.3695		0.317921	0.354748	4.48416	12.9945	-99.8139	929.998	876.278	626.791
2013	Récital	GS65+450DD	N10	HN	N10 - HN	A3	497.405	1175.51	10.6973	4538.38	2465.04	1930.06	497.633	1222.14	403.853	183.51	263.837	4274.55	2608.33	1.75569	3.0178	1.172	1.61646	1.578	1.68041	1.82696	1.1131	79.0575	40.8006	35.2615	5.53916	19.7553	12.1875	2.15074	4.16334	193.006	10.4137		0.446023	0.425274	28.5637	6.6978	396.121	2187.27	1930.06	2695.04
2013	Récital	GS65+450DD	N10	HN	N10 - HN	A4	394.17	1175.51	12.7507	3171.27	1073.63	667.82	385.306	1255.84	510.041	134.661	197.094	2974.17	2503.44	2.21932	4.17313	2.088	1.76209	2.092	1.86581	2.1525	1.3737	70.0163	19.6678	14.3748	5.29296	22.1289	21.2847	2.81173	4.1232	66.782	12.2692		0.205307	0.210585	19.5225	-5.14764	429.819	795.86	667.82	1327.92
2013	Récital	GS65+450DD	N10	HN	N10 - HN	A5	497.405	1306.12	9.80255	3958.99	2049.31	1505.83	484.571	1111.51	444.865	175.412	177.894	3781.09	2453.16	2.01015	3.50008	1.052	1.70298	1.685	1.96356	2.133	1.437	78.4249	39.0826	32.1193	6.96329	18.9287	15.5706	1.84534	2.99751	150.583	12.1581		0.409555	0.380357	27.931	4.18833	285.492	1771.53	1505.83	2115.64
2013	Récital	GS65+450DD	N10	HN	N10 - HN	C1	488.02	1436.73																																							33.4632	0.712505	0.216244
2013	Récital	GS65+450DD	N10	HN	N10 - HN	C2	497.405	1175.51																																							33.6524	0.68183	0.555445
2013	Récital	GS65+450DD	N10	HN	N10 - HN	C3	450.48	1175.51																																							41.6589	0.236635	0.256196
2013	Renan	GS65+450DD	N4	LN	N4 - LN	A1	450.48	914.286	5.92601	2896.2	1203.33	824.033	351.347	1037.98	265.143	139.755	249.992	2646.2	2072.16	1.46848	3.03638	0.571	0.660033	0.725	2.07906	2.32317	1.50646	41.9487	24.4366	19.1437	5.2929	6.85098	8.05074	0.798002	1.81244	82.4033	13.2421		0.456359	0.284522	14.9935	4.15012	425.979	995.5	824.033	1415.93
2013	Renan	GS65+450DD	N4	LN	N4 - LN	A2	497.405	1044.9	5.29189	2749	1214.69	870.4	305.633	950.335	237.976	173.714	172.278	2576.72	1878.6	1.53643	2.87489	0.567	0.712072	0.902	2.14778	2.49225	1.16831	41.4107	25.2632	21.6925	3.57073	6.76707	6.84153	0.98496	1.55394	87.04	14.2058		0.523838	0.316625	14.4556	7.23695	338.338	1006.86	870.4	1268.73
2013	Renan	GS65+450DD	N4	LN	N4 - LN	A3	459.865	914.286	5.57806	2712.95	1159.84	796.082	329.143	953.469	244.245	150.204	205.192	2507.76	1916.87	1.56141	3.094	0.674	0.756	0.952	2.12352	2.507	1.196	41.6253	23.8943	19.9578	3.93655	7.20823	7.55694	1.01238	1.95343	79.6082	14.2899		0.479463	0.293438	14.6701	5.28767	341.473	952.007	796.082	1232.68
2013	Renan	GS65+450DD	N4	LN	N4 - LN	A4	488.02	914.286	7.1808	2488.95	882.939	583.837	279.51	945.633	321.567	169.796	169.012	2319.93	1905.11	1.68873	3.19101	0.538	1.031	1.023	2.19475	2.576	1.39857	41.602	18.9488	15.0396	3.90915	9.74946	10.2613	0.913502	1.729	58.3837	14.6832		0.361512	0.234572	14.6468	0.392827	333.636	675.109	583.837	1008.68
2013	Renan	GS65+450DD	N4	LN	N4 - LN	A5	450.48	653.061	5.33172	2437.36	979.592	686.498	261.224	872.751	248.163	182.857	153.992	2283.36	1750.86	1.56644	3.16334	1.007	0.816783	0.883	2.04165	2.29	1.389	37.5291	19.3492	15.7208	3.62841	7.12848	7.85024	1.84137	1.35975	68.6498	13.053		0.418897	0.281657	10.5739	5.14694	260.754	771.762	686.498	957.087
2013	Renan	GS65+450DD	N4	LN	N4 - LN	C1	394.17	783.673																																							2.31802	1.38438	1.73914
2013	Renan	GS65+450DD	N4	LN	N4 - LN	C2	488.02	914.286																																							3.68638	1.38522	1.73652
2013	Renan	GS65+450DD	N4	LN	N4 - LN	C3	469.25	1044.9																																							1.9711	1.58151	1.78851
2013	Renan	GS65+450DD	N4	HN	N4 - HN	A1	478.635	914.286	7.19817	2110.69	839.837	566.204	257.306	755.331	295.184	117.551	102.792	2007.9	1544.49	1.99317	3.66361	0.566	1.35911	1.288	2.26238	2.56893	1.58967	41.7052	18.6357	14.5454	4.09032	10.2658	10.8144	0.665339	1.32396	56.6204	14.6429		0.348767	0.268255	14.75	-0.204601	143.334	632.007	566.204	630.426
2013	Renan	GS65+450DD	N4	HN	N4 - HN	A2	478.635	1044.9	9.27334	2409.4	875.102	570.906	283.429	913.371	393.143	94.0408	133.747	2275.66	1838.5	2.14108	3.80852	0.558	1.50266	1.113	2.38555	2.7001	1.75214	51.0923	20.3811	15.415	4.96607	13.7249	14.9729	0.524748	1.4886	57.0906	15.3906		0.30171	0.236949	24.1371	-8.72206	301.375	667.272	570.906	929.136
2013	Renan	GS65+450DD	N4	HN	N4 - HN	A3	459.865	914.286	8.47843	2551.51	972.278	638.955	314.776	969.012	380.082	88.8163	141.322	2410.19	1912.56	1.99057	3.68996	0.728	1.33499	1.193	2.21088	2.58964	1.44278	50.3818	21.0881	16.5466	4.54153	12.9362	14.0249	0.646583	1.68598	63.8955	14.7609		0.328424	0.250422	23.4266	-6.88001	357.016	764.447	638.955	1071.24
2013	Renan	GS65+450DD	N4	HN	N4 - HN	A4	459.865	914.286	9.23853	2173	697.469	438.727	244.245	851.461	361.796	137.143	125.127	2047.87	1734.27	2.20186	4.18262	0.69	1.47119	1.403	2.50697	3.02341	1.58044	47.4856	17.1246	13.2645	3.86014	12.5266	15.1326	0.946286	1.75553	43.8727	17.2334		0.279337	0.201899	20.5304	-7.26596	239.464	489.639	438.727	692.728
2013	Renan	GS65+450DD	N4	HN	N4 - HN	A5	422.325	653.061	6.38289	1775.41	679.184	438.596	219.429	637.649	263.184	97.698	97.698	1677.71	1336.82	2.43111	4.3613	0.791	1.89225	1.874	2.50513	3.006	1.504	42.6322	16.4844	13.1842	3.30021	12.0659	11.4782	0.772791	1.83086	43.8596	17.1342		0.309255	0.247039	15.677	-2.49278	25.6522	471.353	438.596	295.144
2013	Renan	GS65+450DD	N4	HN	N4 - HN	C1	459.865	1044.9																																							12.9593	0.755377	1.04653
2013	Renan	GS65+450DD	N4	HN	N4 - HN	C2	431.71	783.673																																							18.1604	0.601936	1.03666
2013	Renan	GS65+450DD	N4	HN	N4 - HN	C3	469.25	1044.9																																							22.0687	0.476075	0.629335
2013	Renan	GS65+450DD	N10	LN	N10 - LN	A1	281.55	1175.51	13.2142	3421.78	774.531	368.327	397.061	1512.49	568.163	433.633	132.963	3288.82	3053.45	2.24101	3.61935	2.973	1.54306	1.6	2.29309	2.7608	1.86133	76.4811	17.5594	10.1688	7.39062	23.3386	20.5638	12.8919	2.12741	36.8327	15.7366		0.132958	0.107642	18.8695	-8.70077	656.327	411.429	368.327	1283.33
2013	Renan	GS65+450DD	N10	LN	N10 - LN	A2	366.015	1175.51	14.0169	3344.33	950.857	547.135	380.082	1321.8	573.388	341.029	157.257	3187.07	2797.19	2.28577	3.55928	2.165	1.74434	1.543	2.43661	2.89733	1.77434	75.8711	22.5962	15.8523	6.74395	23.0566	20.4085	7.38327	2.42648	54.7135	16.5148		0.208937	0.163601	18.2595	-2.40723	465.633	587.755	547.135	1205.88
2013	Renan	GS65+450DD	N10	LN	N10 - LN	A3	488.02	1306.12	9.77306	4619.1	2113.04	1452.41	577.306	1492.9	433.11	352.653	227.396	4391.71	3166.69	1.86745	3.24838	1.46	1.492	1.348	1.97356	2.25452	1.26946	84.6307	40.0736	32.7449	7.32868	22.2741	14.0691	5.14873	3.0653	145.241	12.8508		0.386915	0.314435	27.0192	5.7257	636.735	1749.94	1452.41	2480.65
2013	Renan	GS65+450DD	N10	LN	N10 - LN	A4	478.635	1175.51	7.3058	4129.18	2112.78	1240.16	596.637	1420.8	336.196	129.698	129.698	3999.48	2889.01	1.96856	3.02651	2.076	1.42237	1.459	2.19221	2.57136	1.41895	75.3238	40.355	31.889	8.46595	20.209	10.175	2.69253	1.89229	124.016	14.6567		0.423359	0.300342	17.7123	14.1768	564.637	1749.68	1240.16	1990.73
2013	Renan	GS65+450DD	N10	LN	N10 - LN	A5	412.94	1175.51	9.6354	3528.75	1246.04	736	496.327	1299.33	493.584	348.735	141.061	3387.69	2792.75	1.99729	3.00695	2.293	1.31386	1.539	2.27912	2.69633	1.66203	70.1747	28.0941	19.845	8.24908	17.0714	14.8418	7.99649	2.17093	73.6	15.3691		0.282794	0.208572	12.5632	7.28182	443.167	882.939	736	1390.3
2013	Renan	GS65+450DD	N10	LN	N10 - LN	C1	309.705	914.286																																							30.7118	0.538104	0.603164
2013	Renan	GS65+450DD	N10	LN	N10 - LN	C2	281.55	1044.9																																							27.0963	0.331204	0.141365
2013	Renan	GS65+450DD	N10	LN	N10 - LN	C3	337.86	1175.51																																							22.2389	0.344486	0.285467
2013	Renan	GS65+450DD	N10	HN	N10 - HN	A1	506.79	914.286	7.42465	4220.6	2113.31	1527.64	548.571	1206.99	364.408	363.102	172.8	4047.8	2692.96	1.94548	3.18814	1.399	1.1955	1.389	2.29894	2.695	1.196	81.2582	47.7308	41.1699	6.56091	14.4296	11.6178	5.0798	2.40019	152.764	15.3615		0.506655	0.361948	23.6467	17.5233	350.824	1750.2	1527.64	2082.16
2013	Renan	GS65+450DD	N10	HN	N10 - HN	A2	337.86	1175.51	10.7913	3549.91	1231.67	698.645	526.367	1420.54	446.302	309.551	141.845	3408.07	2851.27	2.14716	3.76456	2.572	1.48224	1.751	2.26682	2.77924	1.58691	76.0725	27.77	19.417	8.35299	21.0559	16.8013	7.96165	2.4837	69.8645	15.8416		0.255243	0.196806	18.4609	0.956047	564.376	868.571	698.645	1411.46
2013	Renan	GS65+450DD	N10	HN	N10 - HN	A3	469.25	1436.73	8.94145	4831.35	2007.51	1261.84	713.143	1745.63	462.367	382.694	233.143	4598.2	3569.5	1.91737	2.71551	1.458	1.30164	1.432	2.4129	2.98139	1.40693	91.8497	47.654	37.6205	10.0334	22.7219	12.5556	5.57968	3.33861	126.184	16.9939		0.409587	0.261179	34.2382	3.38233	889.469	1644.41	1261.84	2692.9
2013	Renan	GS65+450DD	N10	HN	N10 - HN	A4	478.635	1175.51	7.92307	3970.09	1802.32	1259.89	564.114	1224.49	390.139	406.204	146.939	3823.15	2710.2	1.98067	2.95001	1.706	1.35361	1.397	2.30636	2.71	1.40466	79.1333	42.0668	34.1429	7.92389	16.5748	11.5091	6.92984	2.05273	125.989	15.447		0.43146	0.317344	21.5218	12.6211	368.327	1439.22	1259.89	1831.64
2013	Renan	GS65+450DD	N10	HN	N10 - HN	A5	506.79	1175.51	5.51288	4500.24	2454.2	1755.3	653.061	1220.96	275.722	408.816	140.539	4359.71	2744.95	1.75132	2.7981	1.525	0.999506	1.081	2.08383	2.45369	1.0897	77.8581	50.1859	43.0695	7.1164	12.2036	7.71499	6.23445	1.51922	175.53	13.986		0.553179	0.390045	20.2466	22.8229	364.8	2091.1	1755.3	2361.8
2013	Renan	GS65+450DD	N10	HN	N10 - HN	C1	525.56	1306.12																																							20.2179	0.802222	0.969891
2013	Renan	GS65+450DD	N10	HN	N10 - HN	C2	441.095	1175.51																																							25.1923	0.218271	0.317768
2013	Renan	GS65+450DD	N10	HN	N10 - HN	C3	497.405	1175.51																																							28.3561	0	0.138248
2013	Récital	GS92	N4	LN	N4 - LN	A1	1238.82	783.673	1.74511	1492.64	684.147	472.686	197.224	503.249	111.151	125.388	68.702	1423.93	1019.95	2.05371	4.36939	1.18948	1.40764	2.214	2.29503	2.77164	1.13058	30.284	15.3309	13.1011	2.22979	7.08393	4.85663	1.49146	1.52106	47.2686	15.7983		0.432609	0.316678	9.19207	3.90907	122.762	541.386	472.686	508.838
2013	Récital	GS92	N4	LN	N4 - LN	A2	1191.89	783.673	2.86096	1499.17	522.971	697.078	203.755	539.951	183.38	150.204	102.661	1396.51	802.09	2.27863	5.08179	2.10584	1.42774	1.778	2.32212	2.582	1.08827	42.2324	20.216	17.9986	2.2174	7.70908	9.31897	3.16306	1.82532	69.7078	14.7174		0.426179	0.464976	21.1405	-3.1419	159.464	380.211	697.078	515.368
2013	Récital	GS92	N4	LN	N4 - LN	A3	1201.28	522.449	0.771265	1496.69	712.098	530.286	169.796	403.461	47.8041	239.02	94.302	1402.38	966.4	2.32351	5.82592	2.46382	1.72924	2.42	2.36523	2.71098	1.27495	34.4737	16.5407	14.3759	2.16482	6.97679	2.78503	5.88903	2.28211	53.0286	15.4526		0.417011	0.354307	13.3818	0.99416	22.9747	569.337	530.286	512.887
2013	Récital	GS92	N4	LN	N4 - LN	A4	1220.05	653.061	2.14635	1653.68	794.906	608.131	184.163	469.029	129.045	177.633	83.0694	1570.61	1045.55	2.02765	5.51693	1.53457	1.80642	2.109	1.69342	1.93036	0.930348	33.5223	13.4525	11.7391	1.71336	8.47262	7.11932	2.72589	1.75193	60.8131	11.0031		0.350189	0.367743	12.4303	-0.691185	88.542	652.146	608.131	669.883
2013	Récital	GS92	N4	LN	N4 - LN	A5	1238.82	653.061	1.04862	1065.67	463.282	329.012	126.694	340.898	66.7429	163.265	31.4776	1034.19	736.653	2.25701	4.75283	1.27972	1.87038	2.829	2.48749	3.08014	0.950979	23.867	11.3389	10.134	1.20483	6.3761	3.17217	2.08934	0.8905	32.9012	17.5568		0.424605	0.308739	2.77505	7.35899	-39.5886	320.521	329.012	81.8664
2013	Récital	GS92	N4	HN	N4 - HN	A1	1266.97	783.673	0.909061	1394.02	636.604	460.669	176.327	445.257	48.3265	180.245	83.5918	1310.43	933.355	1.96573	4.43649	1.09962	1.28061	2.737	2.40131	2.92431	1.04493	27.4298	15.3139	13.4714	1.84248	5.70202	2.144	1.98201	2.28791	46.0669	16.6686		0.491123	0.33046	6.3379	7.13352	64.7706	493.844	460.669	410.226
2013	Récital	GS92	N4	HN	N4 - HN	A2	1191.89	653.061	3.55622	1949.78	919.118	697.861	218.122	573.649	199.967	147.592	109.453	1840.33	1251.92	2.12991	3.91357	0.982186	1.66162	2.329	2.19472	2.53523	1.10719	41.464	20.1074	17.6924	2.41502	9.53188	7.82587	1.44963	2.54916	69.7861	14.4508		0.426694	0.357918	20.372	-2.67962	193.162	776.358	697.861	965.981
2013	Récital	GS92	N4	HN	N4 - HN	A3	1210.66	914.286	4.2658	2684.6	1385.53	1040.98	318.694	702.563	232.229	121.469	242.808	2441.8	1643.62	2.10663	3.37637	2.36132	1.67274	1.279	2.23654	2.5619	1.15459	55.9153	30.3485	26.6689	3.67961	11.7521	7.8409	2.86828	3.10552	104.098	14.6029		0.476952	0.387759	34.8233	-8.15445	322.077	1242.77	1040.98	1700.81
2013	Récital	GS92	N4	HN	N4 - HN	A4	1135.59	1044.9	4.72711	2631.71	1347	1139.59	278.204	731.167	262.531	155.429	135.576	2496.13	1492.11	2.23694	4.37302	1.51239	1.86538	2.3	2.09956	2.321	1.1944	60.3613	29.7728	26.4499	3.32288	13.6391	11.4805	2.35069	3.11824	113.959	13.2297		0.438193	0.433024	39.2694	-12.8195	350.681	1204.24	1139.59	1647.91
2013	Récital	GS92	N4	HN	N4 - HN	A5	1069.89	783.673	1.99353	1589.42	752.849	553.796	185.469	507.037	112.196	154.122	63.2163	1526.2	1035.62	2.20109	3.06737	0.904585	2.05412	2.951	2.37343	2.891	0.828	34.6622	17.5459	16.0102	1.53569	10.4151	3.44147	1.39417	1.86551	55.3796	16.4787		0.461893	0.348426	13.5703	2.43996	126.55	610.088	553.796	605.622
2013	Récital	GS92	N10	LN	N10 - LN	A1	1088.66	914.286	5.10986	3778.48	2004.9	1637.88	355.265	987.037	270.89	322.612	193.045	3585.44	2140.6	1.72016	3.31958	1.91687	0.771343	1.501	1.96061	2.159	1.046	64.7653	39.0779	35.3618	3.71608	7.61344	8.9924	6.18405	2.8976	163.788	12.3063		0.545998	0.433475	14.2715	21.0903	161.019	1727.12	1637.88	1935.13
2013	Récital	GS92	N10	LN	N10 - LN	A2	1088.66	1175.51	4.58977	3208.36	1601.31	1242.25	348.735	927.347	257.698	326.531	95.4776	3112.88	1966.11	2.05655	3.86785	2.19587	1.38895	2.204	2.11447	2.37798	1.17589	65.7635	33.6412	29.5405	4.10073	12.8804	9.96737	7.17019	2.10433	124.225	13.5545		0.449193	0.387193	15.2696	14.2708	101.329	1323.53	1242.25	1365.01
2013	Récital	GS92	N10	LN	N10 - LN	A3	1144.97	1175.51	5.74038	4004.57	1810.29	1391.93	404.898	1265.63	279.641	479.347	169.665	3834.91	2612.64	1.9768	3.91271	2.07829	1.29679	1.948	2.129	2.42209	1.1227	78.881	38.2596	33.7139	4.54578	16.4126	10.9415	9.9622	3.30508	139.193	13.8059		0.427401	0.347586	28.3872	5.32668	439.615	1532.51	1391.93	2161.22
2013	Récital	GS92	N10	LN	N10 - LN	A4	1144.97	1567.35	3.15781	4377.34	2401.96	1922.09	451.918	1161.14	195.265	485.878	133.094	4244.24	2455.25	1.88749	4.29907	2.15667	1.24523	1.811	1.95171	2.16779	1.03549	82.089	46.3465	41.6669	4.67956	14.4589	8.39459	10.4788	2.41033	192.209	12.3564		0.507582	0.4391	31.5952	10.0717	335.125	2124.19	1922.09	2533.99
2013	Récital	GS92	N10	LN	N10 - LN	A5	1116.82	1044.9	4.57108	3635.46	1839.02	1464.03	368.327	1063.18	275.592	309.551	148.114	3487.35	2171.43	1.96696	3.27765	2.07265	1.23328	2.02	2.17264	2.41798	1.20109	71.3768	39.824	35.4001	4.42394	13.1121	9.03295	6.4159	2.99191	146.403	13.7825		0.49596	0.402709	20.883	14.5171	237.166	1561.25	1464.03	1792.11
2013	Récital	GS92	N10	HN	N10 - HN	A1	1126.2	1044.9	5.38578	2919.84	1379.92	1100.54	280.816	886.204	307.069	225.959	120.686	2799.15	1819.3	2.17416	3.82324	2.10002	1.73838	2.917	2.03424	2.26151	1.17502	63.5997	28.1885	24.8888	3.29966	15.4056	11.74	4.74518	3.5204	110.054	12.8906		0.391336	0.376918	13.1058	11.783	60.1861	1102.15	1100.54	1076.49
2013	Récital	GS92	N10	HN	N10 - HN	A2	1144.97	1044.9	4.32808	3021.98	1325.71	1051.04	274.286	935.184	248.294	423.184	89.6	2932.38	1970.94	2.1243	3.29903	2.3258	1.79672	2.674	2.0339	2.24426	1.22867	64.1902	26.958	23.588	3.37006	16.8026	8.19128	9.84239	2.3959	105.104	12.7923		0.36747	0.347798	13.6963	9.89164	109.166	1047.94	1051.04	1178.63
2013	Récital	GS92	N10	HN	N10 - HN	A3	1154.36	1175.51	4.16444	3330.74	1683.59	1284.31	361.796	904.229	261.094	323.918	157.91	3172.83	2046.43	2.2175	4.577	2.44867	1.40727	2.366	2.22833	2.47257	1.36223	73.0271	36.684	31.7555	4.92851	12.725	11.9503	7.9317	3.73616	128.431	14.0937		0.434845	0.385593	22.5332	9.22225	78.2106	1405.82	1284.31	1487.4
2013	Récital	GS92	N10	HN	N10 - HN	A4	1154.36	1567.35	4.44966	4271.67	2292.24	1824	453.224	1201.63	271.804	341.29	164.702	4106.97	2447.67	1.9025	3.51974	1.59225	1.12817	1.968	2.15814	2.34751	1.38422	80.891	49.0922	42.8185	6.27365	13.5565	9.5668	5.43419	3.24134	182.4	13.3808		0.529336	0.426999	30.3971	12.4214	375.615	2014.47	1824	2428.33
2013	Récital	GS92	N10	HN	N10 - HN	A5	1013.58	1567.35	6.73194	4626.55	2078.04	1659.95	410.122	1360.98	392.882	542.041	252.604	4373.94	2966.6	1.85411	3.06183	1.87787	1.31381	1.216	2.051	2.30181	1.03731	85.6236	42.4631	38.2088	4.25424	17.8807	12.0294	10.1788	3.07167	165.995	13.1203		0.446242	0.358788	35.1298	3.07906	534.962	1800.27	1659.95	2783.2
2013	Renan	GS92	N4	LN	N4 - LN	A1	994.81	914.286	4.51513	3320.56	1722.12	1321.53	394.449	905.796	219.167	256	217.469	3103.09	1999.02	1.62309	2.0609	0.882796	0.537205	1.291	2.2905	2.71739	0.863536	53.7677	39.3174	35.9112	3.40621	4.86598	4.51682	2.25996	2.80753	132.153	15.4891		0.667895	0.397986	26.8125	9.09869	-3.39552	1514.29	1321.53	1840.29
2013	Renan	GS92	N4	LN	N4 - LN	A2	1069.89	783.673	3.8592	3044.05	1479.58	1129.14	351.347	856.555	177.371	303.02	227.527	2816.52	1914.91	1.67841	2.79536	0.888625	0.809749	1.065	2.30347	2.73156	0.93068	51.1231	34.1131	30.8432	3.26992	6.93595	4.95816	2.69272	2.42316	112.914	15.5699		0.603313	0.370935	24.1679	6.67529	-2.95417	1271.75	1129.14	1563.78
2013	Renan	GS92	N4	LN	N4 - LN	A3	1069.89	1175.51	3.17876	3698.94	1978.78	1522.42	440.163	969.404	146.678	284.735	319.347	3379.59	2176.52	1.54376	2.71607	0.678156	0.595293	0.717	2.17951	2.58223	0.785116	56.7434	42.768	39.3122	3.45579	5.77079	3.98387	1.93095	2.28972	152.242	14.7187		0.692808	0.411582	29.7882	9.52407	-3.92847	1770.95	1522.42	2218.67
2013	Renan	GS92	N4	LN	N4 - LN	A4	1032.35	914.286	2.93394	2768.72	1766.53	1357.98	390.922	401.11	134.139	286.041	180.898	2587.82	1410.74	1.8237	2.61276	0.825712	0.5763	1.112	2.2815	2.72078	0.754089	50.0851	39.8954	36.9475	2.9479	2.3116	3.50472	2.36187	2.01159	135.798	15.5084		0.737693	0.490471	23.13	13.8175	-4.40761	1558.7	1357.98	1288.45
2013	Renan	GS92	N4	LN	N4 - LN	A5	1041.73	1044.9	1.38227	2729.27	1384.49	1075.85	288.653	648.229	85.551	397.061	213.943	2515.33	1653.42	1.73898	4.75242	1.09997	0.890906	0.895	2.26352	2.64217	0.852968	47.0111	30.888	28.4259	2.46212	5.7751	4.06574	4.36754	1.91479	107.585	15.0604		0.604662	0.39419	20.056	8.36989	-3.8466	1176.66	1075.85	1249.01
2013	Renan	GS92	N4	HN	N4 - HN	A1	1079.27	914.286	4.01477	2333.13	1246.17	923.951	270.367	623.151	198.661	150.204	114.939	2218.19	1409.18	1.95518	3.42702	0.697922	1.25785	1.963	2.22006	2.545	1.10152	44.4438	26.4927	23.5146	2.97816	7.83832	6.80815	1.04831	2.25625	92.3951	14.5065		0.529086	0.396014	17.4886	6.026	-1.10418	1038.34	923.951	852.859
2013	Renan	GS92	N4	HN	N4 - HN	A2	1004.19	914.286	6.44245	3036.08	1473.44	1081.6	335.673	907.233	303.673	185.469	166.269	2869.81	1954.48	1.7603	2.94202	0.818113	0.953473	1.38	2.17505	2.50517	1.11455	52.2334	30.8372	27.0959	3.74126	8.65022	8.93413	1.51735	2.29452	108.16	14.2795		0.518747	0.356249	25.2782	1.81772	1.0218	1265.61	1081.6	1555.81
2013	Renan	GS92	N4	HN	N4 - HN	A3	1013.58	1436.73	6.30977	3302.92	1606.53	1188.44	403.592	1058.35	295.837	194.612	147.592	3155.33	2114.48	1.82235	2.98878	1.25532	1.08344	1.398	2.202	2.55639	1.161	59.8818	35.0669	30.3812	4.68569	11.4666	8.84191	2.44301	2.06333	118.844	14.5714		0.507353	0.359815	32.9266	-2.5454	0.929579	1398.7	1188.44	1822.65
2013	Renan	GS92	N4	HN	N4 - HN	A4	1032.35	1436.73	7.95311	3128.69	1513.8	1127.31	384	979.592	339.853	193.306	102.139	3026.55	2001.37	1.70597	2.25195	0.858676	1.18306	1.445	2.04759	2.49562	0.732395	53.3241	30.9459	28.1335	2.8124	11.5891	7.65331	1.65987	1.47591	112.731	14.225		0.527594	0.360316	26.3689	1.76456	-0.259027	1305.97	1127.31	1648.42
2013	Renan	GS92	N4	HN	N4 - HN	A5	1004.19	1306.12	7.11497	2849.96	1184.65	761.469	340.898	950.857	358.661	232.49	123.298	2726.66	2088.49	2.15602	3.29531	0.829966	1.55861	1.647	2.60382	3.0774	1.598	59.4805	28.881	23.4335	5.44754	14.8202	11.819	1.92959	2.03072	76.1469	17.5412		0.393969	0.267186	32.5253	-9.09183	3.90666	976.823	761.469	1369.69
2013	Renan	GS92	N10	LN	N10 - LN	A1	994.81	1306.12	1.58067	4038.79	2031.02	1489.5	509.388	1132.41	66.7429	697.469	111.151	3927.64	2549.29	1.76711	2.63882	1.6079	0.82305	1.238	2.34847	2.80531	1.00948	70.5995	46.9273	41.7852	5.14218	9.32028	1.76123	11.2146	1.37605	148.95	15.9903		0.591862	0.368799	12.988	28.7972	276.245	1667.92	1489.5	1900.34
2013	Renan	GS92	N10	LN	N10 - LN	A2	1013.58	914.286	2.19075	3536.98	1833.8	1379.27	444.082	970.449	100.441	500.245	132.049	3404.93	2157.71	1.77375	2.40035	1.57258	0.984077	1.617	2.22349	2.57559	1.14362	62.5657	40.6029	35.5242	5.07862	9.54996	2.41093	7.86674	2.13523	137.927	14.6809		0.567791	0.389956	4.95415	30.5701	114.286	1470.69	1379.27	1398.53
2013	Renan	GS92	N10	LN	N10 - LN	A3	1051.12	1175.51	0.142759	4166.14	2396.73	1809.89	561.633	986.122	66.6122	621.714	94.9551	4071.18	2356.24	1.81531	2.422	1.43693	0.907897	1.105	2.29809	2.69468	1.02036	75.0507	54.5015	48.7708	5.73068	8.95297	1.61335	8.9336	1.04925	180.989	15.3597		0.649839	0.43443	17.4391	31.3317	129.959	2033.63	1809.89	2027.69
2013	Renan	GS92	N10	LN	N10 - LN	A4	957.27	1175.51	0.759706	3882.58	2033.63	1563.82	459.755	1044.11	46.1061	637.388	121.339	3761.24	2318.76	1.89264	0.733819	1.83648	0.789644	1.745	2.51163	2.99377	0.873568	73.2395	50.8335	46.8173	4.01627	8.24479	0.338335	11.7055	2.11736	156.382	17.0645		0.639235	0.402779	15.628	31.1893	187.951	1670.53	1563.82	1744.13
2013	Renan	GS92	N10	LN	N10 - LN	A5	985.425	1175.51	0	3899.95	2219.1	1638.79	539.429	991.347	0	569.469	120.033	3779.92	2261.16	1.87335		1.58729	0.811704	1.167	2.45923	2.95855	0.942322	72.0543	53.5676	48.4844	5.08315	8.0468	0	9.03912	1.40078	163.879	16.8637		0.672887	0.420208	14.4427	34.0417	135.184	1856	1638.79	1761.5
2013	Renan	GS92	N10	HN	N10 - HN	A1	966.655	1306.12	4.71001	4138.97	1993.14	1438.69	515.918	1155.92	316.082	539.429	134.4	4004.57	2700.28	2.42548	3.96659	2.48029	1.224	1.977	2.89329	3.28015	1.81299	99.2674	56.5448	47.1913	9.35353	14.1484	12.5377	13.3794	2.65709	143.869	18.6968		0.475395	0.347597	41.6558	5.53545	299.755	1630.04	1438.69	2000.52
2013	Renan	GS92	N10	HN	N10 - HN	A2	994.81	1306.12	3.42448	4307.33	2058.45	1423.28	561.633	1287.84	203.102	620.408	137.535	4169.8	2884.05	2.17031	2.70135	2.14793	1.2354	1.478	2.75583	3.21391	1.57521	91.3449	54.5898	45.743	8.84689	15.9099	5.4865	13.3259	2.03276	142.328	18.3193		0.500772	0.330432	33.7334	12.0096	431.673	1695.35	1423.28	2168.88
2013	Renan	GS92	N10	HN	N10 - HN	A3	957.27	1306.12	3.19987	3864.56	1734.53	1273.34	424.49	954.776	261.355	740.571	173.322	3691.23	2591.22	2.349	3.01783	2.49314	1.46826	1.864	2.71995	3.07027	1.66848	89.7775	46.1775	39.095	7.08251	14.0186	7.88726	18.4635	3.23073	127.334	17.5006		0.435465	0.329492	32.166	6.929	98.6122	1371.43	1273.34	1726.11
2013	Renan	GS92	N10	HN	N10 - HN	A4	1041.73	1175.51	3.89904	4969.93	2349.71	1689.86	615.184	1469.39	258.22	711.837	180.767	4789.16	3280.07	2.00526	3.78141	1.75135	1.069	1.512	2.51043	2.77656	1.77462	98.5092	57.8371	46.92	10.9172	15.7078	9.76437	12.4668	2.7332	168.986	15.8264		0.4763	0.340017	40.8977	6.02229	613.224	1986.61	1689.86	2831.48
2013	Renan	GS92	N10	HN	N10 - HN	A5	994.81	1436.73	1.11787	4275.85	2200.82	1688.69	483.265	1148.08	87.249	756.245	83.4612	4192.39	2587.17	2.16899	3.9204	2.22699	1.28096	1.305	2.57563	2.84701	1.63529	92.0376	55.9799	48.0771	7.90277	14.7065	3.4205	16.8415	1.08917	168.869	16.228		0.522364	0.394935	34.426	13.6511	291.918	1837.71	1688.69	2137.4
[truncated: 2 more columns]
